# Supplementary material for: Gut Microbiome Composition in Obese and Non-Obese Persons: A Systematic Review and Meta-Analysis
Source: Nutrients. 2021 Dec 21;14(1):12. doi: 10.3390/nu14010012 (PMC8746372; doi:10.3390/nu14010012)
Supplement: Supplementary file 1 [file nutrients-14-00012-s001.zip]

Archive with 1 entries (1 files):
- nutrients-1511510-supplementary.pdf
